# Supplementary material for: PalmXplore: oil palm gene database
Source: Database (Oxford). 2018 Sep 18;2018:bay095. doi: 10.1093/database/bay095 (PMC6146135; doi:10.1093/database/bay095)
Supplement: Supplementary Data [file bay095_supp.zip]

Archive with 2 entries (2 files):
- Supplementary_1.pdf
- Supplementary_2.pdf
